# Supplementary material for: Preclinical PET Imaging and Toxicity Study of a 68Ga-Functionalized Polymeric Cardiac Blood Pool Agent
Source: Pharmaceutics. 2023 Feb 25;15(3):767. doi: 10.3390/pharmaceutics15030767 (PMC10052923; doi:10.3390/pharmaceutics15030767)
Supplement: Supplementary file 1 [file pharmaceutics-15-00767-s001.zip]

Archive with 2 entries (2 files):
- pharmaceutics-2180302-supplementary.avi
- Updated pharmaceutics-2180302-supplementary.pdf
